# Supplementary material for: Evaluation of Phaseolus vulgaris Extract in a Rat Model of Cafeteria-Diet-Induced Obesity: Metabolic and Biochemical Effects
Source: Foods. 2025 Jun 9;14(12):2038. doi: 10.3390/foods14122038 (PMC12191728; doi:10.3390/foods14122038)
Supplement: Supplementary file 1 [file foods-14-02038-s001.zip]

Archive with 1 entries (1 files):
- foods-3643693-supplementary.pdf
